# Supplementary material for: Taming autoimmune thyroiditis: cellular immunomodulation through MSCs, Tregs, and tolDCs
Source: Front Immunol. 2026 Feb 18;17:1698027. doi: 10.3389/fimmu.2026.1698027 (PMC12957135; doi:10.3389/fimmu.2026.1698027)
Supplement: Supplementary file 1 [file Table1.xlsx]

## Sheet: Sheet1
Table S1 Summary of Tolerogenic Cell Therapies in Autoimmune Thyroiditis (AIT).
Cell Type	Key Mechanisms	Preclinical Evidence	Clinical/Ex Vivo Evidence	Advantages
MSCs	IDO, PGE₂, TGF-β secretion; DC tolerization; M2 macrophage shift; B cell suppression	Reduced TPOAb/TgAb, increased B10, reduced Th17 in EAT mice; reduced cytokines and lymphocyte infiltration	None in AIT; effects in other autoimmune models	Broad immunomodulation; low immunogenicity
Tregs	IL-10, TGF-β, IL-35 secretion; inhibit T, NK, DC, B cells; FoxP3 stability critical	Treg transfer suppresses EAT; SIRT1 blockade restores FoxP3 and increases Treg function	Reduced Tregs in AIT; feasible ex vivo expansion	Antigen-specific suppression; potent immune control
tolDCs	Low CD80/CD86; high ILT3/ILT4, IDO, IL-10; induce antigen-specific Tregs	TNF-α and Tg-treated DCs reduce EAT; GM-CSF–DCs increase IL-10 and Tregs	No direct AIT trials; effective in other models	High specificity; minimal systemic suppression
Other (f-LSCs)	Low MHC-II and costimulatory molecules; PD-L1, IDO; restore Th1/Th2 balance	Ex vivo: restored cytokine profiles in AIT T cells	Early-stage only	Novel, low immunogenicity
